# Supplementary material for: Efficacy and Safety of VMAT-2 Inhibitors and Dopamine Stabilizers for Huntington’s Chorea: A Systematic Review, Meta-Analysis, and Trial Sequential Analysis
Source: Med Sci (Basel). 2025 Sep 22;13(3):201. doi: 10.3390/medsci13030201 (PMC12471964; doi:10.3390/medsci13030201)
Supplement: Supplementary file 1 [file medsci-13-00201-s001.zip]

Archive with 1 entries (1 files):
- medsci-3825238-supplementary.pdf
